# Supplementary material for: The Self-Identification Program (SIP): A Clinically Implemented Third-Wave CBT Deepening Dysfunctional Self-Identification in Mood Disorders
Source: Medicina (Kaunas). 2025 Nov 20;61(11):2071. doi: 10.3390/medicina61112071 (PMC12654058; doi:10.3390/medicina61112071)
Supplement: Supplementary file 1 [file medicina-61-02071-s001.zip]

Archive with 1 entries (1 files):
- medicina-3972785-supplementary.pdf
